# Supplementary material for: Secondary Findings from Exome Sequencing of a Greek Cohort
Source: Curr Issues Mol Biol. 2025 Apr 11;47(4):272. doi: 10.3390/cimb47040272 (PMC12025642; doi:10.3390/cimb47040272)
Supplement: Supplementary file 1 [file cimb-47-00272-s001.zip]

Archive with 1 entries (1 files):
- cimb-3555276-supplementary.xlsx
