# Supplementary material for: Secondary Findings from Exome Sequencing of a Greek Cohort
Source: Curr Issues Mol Biol. 2025 Apr 11;47(4):272. doi: 10.3390/cimb47040272 (PMC12025642; doi:10.3390/cimb47040272)
Supplement: Supplementary file 1 [file cimb-47-00272-s001.zip › cimb-3555276-supplementary.xlsx]

## Sheet: Supplementary Table S1
Table S1: ACMG SF v3.2 genes and associated phenotypes
Gene	Condition	Hereditary pattern
ACTA2	Aortopathies	AD
ACTC1	Hypertrophic cardiomyopathy	AD
ACVRL1	Hereditary hemorrhagic telangiectasia	AD
APC	Familial adenomatous polyposis (FAP)	AD
APOB	Familial hypercholesterolemia	AD
ATP7B	Wilson disease	AR
BAG3	Dilated cardiomyopathy	AD
BMPR1A	Juvenile polyposis syndrome (JPS)	AD
BRCA1	Hereditary breast and/or ovarian cancer	AD
BRCA2	Hereditary breast and/or ovarian cancer	AD
BTD	Biotinidase deficiency	AR
CACNA1S	Malignant hyperthermia	AD
CALM1	Long QT syndrome types 14	AD
CALM2	Long QT syndrome types 15	AD
CALM3	Long QT syndrome types 16	AD
CASQ2	Catecholaminergic polymorphic ventricular tachycardia	AR
COL3A1	Ehlers-Danlos syndrome, vascular type	AD
DES	Dilated cardiomyopathy	AD
DSC2	Arrhythmogenic right ventricular cardiomyopathy (a subcategory of Arrhythmogenic Cardiomyopathy or ACM)	AD
DSG2	Arrhythmogenic right ventricular cardiomyopathy (a subcategory of Arrhythmogenic Cardiomyopathy or ACM)	AD
DSP	Arrhythmogenic right ventricular cardiomyopathy (a subcategory of Arrhythmogenic Cardiomyopathy or ACM)	AD
ENG	Hereditary hemorrhagic telangiectasia	AD
FBN1	Aortopathies	AD
FLNC	Dilated cardiomyopathy	AD
GAA	Pompe disease	AR
GLA	Fabry disease	XL
HFE	Hereditary hemochromatosis	AR
HNF1A	Maturity-Onset of Diabetes of the Young	AD
KCNH2	Long QT syndrome types 2	AD
KCNQ1	Long QT syndrome types 1	AD
LDLR	Familial hypercholesterolemia	SD
LMNA	Dilated cardiomyopathy	AD
MAX	Hereditary paraganglioma-pheochromocytoma syndrome	AD
MEN1	Multiple endocrine neoplasia type 1	AD
MLH1	Lynch syndrome (Hereditary Nonpolyposis Colorectal Cancer; HNPCC)	AD
MSH2	Lynch syndrome (Hereditary Nonpolyposis Colorectal Cancer; HNPCC)	AD
MSH6	Lynch syndrome (Hereditary Nonpolyposis Colorectal Cancer; HNPCC)	AD
MUTYH	MUTYH-associated polyposis (MAP)	AR
MYBPC3	Hypertrophic cardiomyopathy	AD
MYH11	Aortopathies	AD
MYH7	Hypertrophic cardiomyopathy	AD
MYL2	Hypertrophic cardiomyopathy	AD
MYL3	Hypertrophic cardiomyopathy	AD
NF2	NF2-related schwannomatosis	AD
OTC	Ornithine transcarbamylase deficiency	XL
PALB2	Hereditary breast and/or ovarian cancer	AD
PCSK9	Familial hypercholesterolemia	AD
PKP2	Arrhythmogenic right ventricular cardiomyopathy (a subcategory of Arrhythmogenic Cardiomyopathy or ACM)	AD
PMS2	Lynch syndrome (Hereditary Nonpolyposis Colorectal Cancer; HNPCC)	AD
PRKAG2	Hypertrophic cardiomyopathy	AD
PTEN	PTEN hamartoma tumor syndrome	AD
RB1	Retinoblastoma	AD
RBM20	Dilated cardiomyopathy	AD
RET	Familial medullary thyroid cancer/Multiple endocrine neoplasia 2	AD
RPE65	RPE65-related retinopathy	AR
RYR1	Malignant hyperthermia	AD
RYR2	Catecholaminergic polymorphic ventricular tachycardia	AD
SCN5A	Long QT syndrome 3; Brugada syndrome	AD
SDHAF2	Hereditary paraganglioma-pheochromocytoma syndrome	AD
SDHB	Hereditary paraganglioma-pheochromocytoma syndrome	AD
SDHC	Hereditary paraganglioma-pheochromocytoma syndrome	AD
SDHD	Hereditary paraganglioma-pheochromocytoma syndrome	AD
SMAD3	Aortopathies	AD
SMAD4	Juvenile polyposis syndrome (JPS)/Hereditary hemorrhagic telangiectasia syndrome	AD
STK11	Peutz-Jeghers syndrome (PJS)	AD
TGFBR1	Aortopathies	AD
TGFBR2	Aortopathies	AD
TMEM127	Hereditary paraganglioma-pheochromocytoma syndrome	AD
TMEM43	Arrhythmogenic right ventricular cardiomyopathy (a subcategory of Arrhythmogenic Cardiomyopathy or ACM)	AD
TNNC1	Dilated cardiomyopathy	AD
TNNI3	Hypertrophic cardiomyopathy	AD
TNNT2	Dilated cardiomyopathy	AD
TP53	Li-Fraumeni syndrome	AD
TPM1	Hypertrophic cardiomyopathy	AD
TRDN	Catecholaminergic polymorphic ventricular tachycardia	AR
TSC1	Tuberous sclerosis complex	AD
TSC2	Tuberous sclerosis complex	AD
TTN	Dilated cardiomyopathy	AD
TTR	Hereditary TTR (transthyretin) amyloidosis	AD
VHL	von Hippel-Lindau syndrome	AD
WT1	WT1-related Wilms tumor	AD

## Sheet: Suppementary Table S2
Table S2: ACMG SF v2.0 genes and associated phenotypes
Gene	Condition	Hereditary pattern
ACTA2	Aortopathies	AD
ACTC1	Hypertrophic cardiomyopathy	AD
APC	Familial adenomatous polyposis (FAP)	AD
APOB	Familial hypercholesterolemia	AD
ATP7B	Wilson disease	AR
BMPR1A	Juvenile polyposis syndrome (JPS)	AD
BRCA1	Hereditary breast and/or ovarian cancer	AD
BRCA2	Hereditary breast and/or ovarian cancer	AD
CACNA1S	Malignant hyperthermia	AD
COL3A1	Ehlers-Danlos syndrome, vascular type	AD
DSC2	Arrhythmogenic right ventricular cardiomyopathy (a subcategory of Arrhythmogenic Cardiomyopathy or ACM)	AD
DSG2	Arrhythmogenic right ventricular cardiomyopathy (a subcategory of Arrhythmogenic Cardiomyopathy or ACM)	AD
DSP	Arrhythmogenic right ventricular cardiomyopathy (a subcategory of Arrhythmogenic Cardiomyopathy or ACM)	AD
FBN1	Aortopathies	AD
GLA	Fabry disease	XL
HFE	Hereditary hemochromatosis	AR
HNF1A	Maturity-Onset of Diabetes of the Young	AD
FBN1	Familial hypercholesterolemia	SD
LMNA	Dilated cardiomyopathy	AD
MEN1	Multiple endocrine neoplasia type 1	AD
MLH1	Lynch syndrome (Hereditary Nonpolyposis Colorectal Cancer; HNPCC)	AD
MSH2	Lynch syndrome (Hereditary Nonpolyposis Colorectal Cancer; HNPCC)	AD
MSH6	Lynch syndrome (Hereditary Nonpolyposis Colorectal Cancer; HNPCC)	AD
MUTYH	MUTYH-associated polyposis (MAP)	AR
MYBPC3	Hypertrophic cardiomyopathy	AD
MYH11	Aortopathies	AD
MYH7	Hypertrophic cardiomyopathy	AD
MYL2	Hypertrophic cardiomyopathy	AD
MYL3	Hypertrophic cardiomyopathy	AD
NF2	NF2-related schwannomatosis	AD
OTC	Ornithine transcarbamylase deficiency	XL
PCSK9	Familial hypercholesterolemia	AD
PKP2	Arrhythmogenic right ventricular cardiomyopathy (a subcategory of Arrhythmogenic Cardiomyopathy or ACM)	AD
PMS2	Lynch syndrome (Hereditary Nonpolyposis Colorectal Cancer; HNPCC)	AD
PRKAG2	Hypertrophic cardiomyopathy	AD
PTEN	PTEN hamartoma tumor syndrome	AD
RB1	Retinoblastoma	AD
RET	Familial medullary thyroid cancer/Multiple endocrine neoplasia 2	AD
RYR1	Malignant hyperthermia	AD
RYR2	Catecholaminergic polymorphic ventricular tachycardia	AD
SCN5A	Long QT syndrome 3; Brugada syndrome	AD
SDHAF2	Hereditary paraganglioma-pheochromocytoma syndrome	AD
SDHB	Hereditary paraganglioma-pheochromocytoma syndrome	AD
SDHC	Hereditary paraganglioma-pheochromocytoma syndrome	AD
SDHD	Hereditary paraganglioma-pheochromocytoma syndrome	AD
SMAD3	Aortopathies	AD
SMAD4	Juvenile polyposis syndrome (JPS)/Hereditary hemorrhagic telangiectasia syndrome	AD
STK11	Peutz-Jeghers syndrome (PJS)	AD
TGFBR1	Aortopathies	AD
TGFBR2	Aortopathies	AD
TMEM43	Arrhythmogenic right ventricular cardiomyopathy (a subcategory of Arrhythmogenic Cardiomyopathy or ACM)	AD
TNNI3	Hypertrophic cardiomyopathy	AD
TNNT2	Dilated cardiomyopathy	AD
TP53	Li-Fraumeni syndrome	AD
TPM1	Hypertrophic cardiomyopathy	AD
TSC1	Tuberous sclerosis complex	AD
TSC2	Tuberous sclerosis complex	AD
VHL	von Hippel-Lindau syndrome	AD
WT1	WT1-related Wilms tumor	AD

## Sheet: Supplementary Table S3
Table S3: ACMG SF v3.0 genes and associated phenotypes
Gene	Condition	Hereditary pattern
ACTA2	Aortopathies	AD
ACTC1	Hypertrophic cardiomyopathy	AD
ACVRL1	Hereditary hemorrhagic telangiectasia	AD
APC	Familial adenomatous polyposis (FAP)	AD
APOB	Familial hypercholesterolemia	AD
ATP7B	Wilson disease	AR
BMPR1A	Juvenile polyposis syndrome (JPS)	AD
BRCA1	Hereditary breast and/or ovarian cancer	AD
BRCA2	Hereditary breast and/or ovarian cancer	AD
BTD	Biotinidase deficiency	AR
CACNA1S	Malignant hyperthermia	AD
CASQ2	Catecholaminergic polymorphic ventricular tachycardia	AR
COL3A1	Ehlers-Danlos syndrome, vascular type	AD
DSC2	Arrhythmogenic right ventricular cardiomyopathy (a subcategory of Arrhythmogenic Cardiomyopathy or ACM)	AD
DSG2	Arrhythmogenic right ventricular cardiomyopathy (a subcategory of Arrhythmogenic Cardiomyopathy or ACM)	AD
DSP	Arrhythmogenic right ventricular cardiomyopathy (a subcategory of Arrhythmogenic Cardiomyopathy or ACM)	AD
ENG	Hereditary hemorrhagic telangiectasia	AD
FBN1	Aortopathies	AD
FLNC	Dilated cardiomyopathy	AD
GAA	Pompe disease	AR
GLA	Fabry disease	XL
HFE	Hereditary hemochromatosis	AR
HNF1A	Maturity-Onset of Diabetes of the Young	AD
KCNH2	Long QT syndrome types 1 and 2	AD
KCNQ1	Long QT syndrome types 1 and 2	AD
LDLR	Familial hypercholesterolemia	SD
LMNA	Dilated cardiomyopathy	AD
MAX	Hereditary paraganglioma-pheochromocytoma syndrome	AD
MEN1	Multiple endocrine neoplasia type 1	AD
MLH1	Lynch syndrome (Hereditary Nonpolyposis Colorectal Cancer; HNPCC)	AD
MSH2	Lynch syndrome (Hereditary Nonpolyposis Colorectal Cancer; HNPCC)	AD
MSH6	Lynch syndrome (Hereditary Nonpolyposis Colorectal Cancer; HNPCC)	AD
MUTYH	MUTYH-associated polyposis (MAP)	AR
MYBPC3	Hypertrophic cardiomyopathy	AD
MYH11	Aortopathies	AD
MYH7	Hypertrophic cardiomyopathy	AD
MYL2	Hypertrophic cardiomyopathy	AD
MYL3	Hypertrophic cardiomyopathy	AD
NF2	NF2-related schwannomatosis	AD
OTC	Ornithine transcarbamylase deficiency	XL
PALB2	Hereditary breast and/or ovarian cancer	AD
PCSK9	Familial hypercholesterolemia	AD
PKP2	Arrhythmogenic right ventricular cardiomyopathy (a subcategory of Arrhythmogenic Cardiomyopathy or ACM)	AD
PMS2	Lynch syndrome (Hereditary Nonpolyposis Colorectal Cancer; HNPCC)	AD
PRKAG2	Hypertrophic cardiomyopathy	AD
PTEN	PTEN hamartoma tumor syndrome	AD
RB1	Retinoblastoma	AD
RET	Familial medullary thyroid cancer/Multiple endocrine neoplasia 2	AD
RPE65	RPE65-related retinopathy	AR
RYR1	Malignant hyperthermia	AD
RYR2	Catecholaminergic polymorphic ventricular tachycardia	AD
SCN5A	Long QT syndrome 3; Brugada syndrome	AD
SDHAF2	Hereditary paraganglioma-pheochromocytoma syndrome	AD
SDHB	Hereditary paraganglioma-pheochromocytoma syndrome	AD
SDHC	Hereditary paraganglioma-pheochromocytoma syndrome	AD
SDHD	Hereditary paraganglioma-pheochromocytoma syndrome	AD
SMAD3	Aortopathies	AD
SMAD4	Juvenile polyposis syndrome (JPS)/Hereditary hemorrhagic telangiectasia syndrome	AD
STK11	Peutz-Jeghers syndrome (PJS)	AD
TGFBR1	Aortopathies	AD
TGFBR2	Aortopathies	AD
TMEM127	Hereditary paraganglioma-pheochromocytoma syndrome	AD
TMEM43	Arrhythmogenic right ventricular cardiomyopathy (a subcategory of Arrhythmogenic Cardiomyopathy or ACM)	AD
TNNI3	Hypertrophic cardiomyopathy	AD
TNNT2	Dilated cardiomyopathy	AD
TP53	Li-Fraumeni syndrome	AD
TPM1	Hypertrophic cardiomyopathy	AD
TRDN	Catecholaminergic polymorphic ventricular tachycardia	AR
TSC1	Tuberous sclerosis complex	AD
TSC2	Tuberous sclerosis complex	AD
TTN	Dilated cardiomyopathy	AD
VHL	von Hippel-Lindau syndrome	AD
WT1	WT1-related Wilms tumor	AD

## Sheet: Supplementary Table S4
Table S4: SFs were detected in 280 individuals
Case number	Sex	Gene	Condition	Zygosity	Transcript	Nucleotide change	Protein change	dbDNP ID	ACMG classification
1	M	LDLR	Familial hypercholesterolemia	He	NM_000527.5	c.858C>A	p.(Ser286Arg)	rs140241383	P (PP5, PS1, PM1, PP3)
2	M	BRCA2	Hereditary breast and/or ovarian cancer	He	NM_000059.4	c.8169T>A	p.(Asp2723Glu)	rs1060502432	P (PM1, PM5, PP3, PM2, PP5)
		HFE	Hereditary hemochromatosis	He	NM_000410.4	c.845G>A	p.(Cys282Tyr)	rs1800562	P (PS3, PS1, PP5, BP1)
3	M	LDLR	Familial hypercholesterolemia	He	NM_000527.5	c.858C>A	p.(Ser286Arg)	rs140241383	P (PP5, PS1, PM1, PP3)
		MUTYH	MUTYH-associated polyposis (MAP)	He	NM_001048174.2/NM_001128425.2	c.1103G>A / c.1187G>A	p.(Gly368Asp) /p.(Gly396Asp)	rs36053993	P (PP5, PP3, PS3, PM5, PP2)
4	F	BRCA1	Hereditary breast and/or ovarian cancer	He	NM_007294.4	c.3700_3704del	p.(Val1234Glnfs*8)	rs80357609	P (PVS1, PP5, PM2)
		MUTYH	MUTYH-associated polyposis (MAP)	He	NM_001048174.2/NM_001128425.2	c.1103G>A / c.1187G>A	p.(Gly368Asp) /p.(Gly396Asp)	rs36053993	P (PP5, PP3, PS3, PM5, PP2)
5	M	LDLR	Familial hypercholesterolemia	He	NM_000527.5	c.858C>A	p.(Ser286Arg)	rs140241383	P (PP5, PS1, PM1, PP3)
		MUTYH	MUTYH-associated polyposis (MAP)	He	NM_001048174.2/NM_001128425.2	c.1103G>A / c.1187G>A	p.(Gly368Asp) /p.(Gly396Asp)	rs36053993	P (PP5, PP3, PS3, PM5, PP2)
6	F	LDLR	Familial hypercholesterolemia	He	NM_000527.5	c.1775G>A	p.(Gly592Glu)	rs137929307	P (PS3, PM5, PP3, PM1, PP5)
7	F	MYH7	Hypertrophic cardiomyopathy	He	NM_000257.4	c.2609G>T	p.(Arg870Leu)	rs36211715	P (PM1, PM5, PP3, PP5, PM2)
8	M	LDLR	Familial hypercholesterolemia	He	NM_000527.5	c.81C>G	p.(Cys27Trp)	rs2228671	P (PP5, PP3, PM1, PM5)
9	M	TTN	Dilated cardiomyopathy	He	NM_001267550.2	c.52903C>T	p.(Arg17635*)	rs2154197219	P (PVS1, PP5, PM2)
10	M	MSH6	Lynch syndrome (Hereditary Nonpolyposis Colorectal Cancer; HNPCC)	He	NM_000179.3	c.2653A>T	p.(Lys885*)	rs587782593	P (PVS1, PP5, PM2)
11	M	BRCA1	Hereditary breast and/or ovarian cancer	He	NM_007294.4	c.5497G>A	p.(Val1833Met)	rs80357268	P (PP5, PM1, PM5, PP3, PM2)
12	F	LDLR	Familial hypercholesterolemia	He	NM_000527.5	c.1775G>A	p.(Gly592Glu)	rs137929307	P (PS3, PM5, PP3, PM1, PP5)
13	M	GAA	Pompe disease	He	NM_000152.5	c.1465G>A	p.(Asp489Asn)	rs398123169	P (PP5, PM5, PP3, PM1, PM2)
14	F	HFE	Hereditary hemochromatosis	He	NM_000410.4	c.845G>A	p.(Cys282Tyr)	rs1800562	P (PS3, PS1, PP5, BP1)
15	F	MUTYH	MUTYH-associated polyposis (MAP)	He	NM_001048174.2/NM_001128425.2	c.1103G>A / c.1187G>A	p.(Gly368Asp) /p.(Gly396Asp)	rs36053993	P (PP5, PP3, PS3, PM5, PP2)
16	F	MUTYH	MUTYH-associated polyposis (MAP)	He	NM_001048174.2/NM_001128425.2	c.1103G>A / c.1187G>A	p.(Gly368Asp) /p.(Gly396Asp)	rs36053993	P (PP5, PP3, PS3, PM5, PP2)
17	M	HFE	Hereditary hemochromatosis	He	NM_000410.4	c.845G>A	p.(Cys282Tyr)	rs1800562	P (PS3, PS1, PP5, BP1)
18	F	ATP7B	Wilson disease	He	NM_000053.4	c.2304dup	p.(Met769Hisfs*26)	rs137853287	P (PVS1, PP5, PM2)
		HFE	Hereditary hemochromatosis	He	NM_000410.4	c.845G>A	p.(Cys282Tyr)	rs1800562	P (PS3, PS1, PP5, BP1)
19	F	GAA	Pompe disease	He	NM_000152.5	c.-32-13T>G	p.?	rs386834236	P (PVS1, PM3, PP4)
20	M	MUTYH	MUTYH-associated polyposis (MAP)	He	NM_001048174.2/NM_001128425.2	c.1103G>A / c.1187G>A	p.(Gly368Asp) /p.(Gly396Asp)	rs36053993	P (PP5, PP3, PS3, PM5, PP2)
21	F	MUTYH	MUTYH-associated polyposis (MAP)	He	NM_001048174.2/NM_001128425.2	c.1103G>A / c.1187G>A	p.(Gly368Asp) /p.(Gly396Asp)	rs36053993	P (PP5, PP3, PS3, PM5, PP2)
22	F	MUTYH	MUTYH-associated polyposis (MAP)	He	NM_001048174.2/NM_001128425.2	c.1103G>A / c.1187G>A	p.(Gly368Asp) /p.(Gly396Asp)	rs36053993	P (PP5, PP3, PS3, PM5, PP2)
23	M	GAA	Pompe disease	He	NM_000152.5	c.-32-13T>G	p.?	rs386834236	P (PVS1, PM3, PP4)
